# Supplementary material for: Relations between short-term memory and the within-subject variability of experimental pain intensity reports: Results from healthy and Fibromyalgia patients
Source: PLoS One. 2022 Nov 16;17(11):e0277402. doi: 10.1371/journal.pone.0277402 (PMC9668165; doi:10.1371/journal.pone.0277402)
Supplement: S1 File — (XLSX) [file pone.0277402.s001.xlsx]

## Sheet: Last_dataset_13_10_2022
ID_new	ID	Group	age	Gender	marital_status	Years_Educ	medication_pain	medication_rheumatic	medication_hormonal	medication_Psychotropics	Year_symptoms	DS_direct	DS_Inverse	DS_T	DS_Perc	Mean_FAST_44	Mean_FAST_45	Mean_FAST_46	Mean_FAST_47	Mean_FAST_48	Mean_FAST_49	Mean_FAST_50	FAST__R2	ICC
1	78	1	57	2	2	12	1	#NULL!	1	1	17	10	8	18	#NULL!	52.8571	48.5714	54.2857	60	61.4286	74.2857	75.7143	0.59	0.662
2	79	1	48	2	1	17	1	#NULL!	#NULL!	1	36	12	7	19	#NULL!	52.8571	70	73.5714	90.7143	97.1429	100	100	0.481	0.502
3	80	1	48	2	2	12	1	#NULL!	#NULL!	1	4	6	7	13	#NULL!	82.2857	80.4286	81.1429	88.1429	85	84.4286	83.1429	0.006	-0.139
4	82	1	48	2	2	17	#NULL!	#NULL!	#NULL!	#NULL!	2	10	6	16	#NULL!	19.2857	23.5714	15.7143	22.1429	34.2857	57.8571	90.7143	0.504	0.688
5	83	1	41	2	2	6	1	#NULL!	#NULL!	1	22	8	3	11	#NULL!	0	12.8571	10	22.8571	51.4286	51.4286	74.2857	0.57	0.593
6	84	1	41	2	2	9	1	#NULL!	#NULL!	1	5	6	3	9	#NULL!	6.42857	2.85714	0	2.85714	11.4286	35.7143	32.8571	0.439	0.654
7	85	1	54	2	2	9	1	#NULL!	#NULL!	1	5	7	6	13	#NULL!	10	15.7143	21.4286	20.7143	51.4286	71.4286	80	0.701	0.774
8	86	1	63	2	2	4	1	#NULL!	#NULL!	#NULL!	28	6	2	8	#NULL!	37.1429	50	51.4286	55	53.5714	54.2857	64.2857	0.437	0.542
9	87	1	39	2	1	12	1	#NULL!	#NULL!	1	22	6	8	14	#NULL!	77.1429	77.1429	90	94.2857	98.5714	100	100	0.469	0.502
10	89	1	57	2	2	19	1	#NULL!	#NULL!	#NULL!	17	12	6	18	#NULL!	48.5714	28.5714	45.7143	80	95.7143	100	100	0.578	0.701
11	90	1	52	2	2	4	#NULL!	#NULL!	#NULL!	#NULL!	8	10	7	17	#NULL!	11.4286	14.2857	12.8571	20	22.8571	34.2857	50	0.566	0.663
12	91	1	52	2	2	6	1	#NULL!	#NULL!	1	46	6	4	10	#NULL!	100	100	100	100	100	100	100	#NULL!	#NULL!
13	92	1	57	2	1	12	1	1	#NULL!	#NULL!	7	8	6	14	#NULL!	30	28.5714	48.5714	58.5714	48.5714	63.5714	92.8571	0.321	0.358
14	93	1	76	2	2	6	1	#NULL!	#NULL!	#NULL!	5	4	4	8	#NULL!	45.7143	50	78.5714	67.1429	90	100	100	0.432	0.441
15	94	1	45	2	1	19	1	#NULL!	1	1	6	9	6	15	#NULL!	25	13.5714	25	50	34.2857	91.2857	100	0.445	0.554
16	95	1	61	2	2	6	1	1	#NULL!	#NULL!	5	10	6	16	#NULL!	21.5714	21.4286	34.2857	24.2857	36.4286	52.8571	67.1429	0.493	0.591
17	96	1	36	2	1	9	1	#NULL!	#NULL!	#NULL!	4	8	4	12	#NULL!	100	100	100	100	100	100	100	#NULL!	#NULL!
18	97	1	37	2	2	12	#NULL!	#NULL!	#NULL!	#NULL!	11	10	4	14	#NULL!	21.4286	25.7143	24.2857	24.2857	50	64.1429	85.4286	0.558	0.659
19	98	1	58	2	2	4	1	#NULL!	#NULL!	#NULL!	18	7	3	10	#NULL!	29.2857	32.8571	29.2857	37.1429	40	45.8571	41.4286	0.302	0.351
20	100	1	68	2	2	4	1	#NULL!	#NULL!	1	#NULL!	6	6	12	#NULL!	93.5714	96.4286	97.1429	96.4286	98.5714	99.2857	98.5714	0.223	0.238
21	101	1	50	2	1	12	1	#NULL!	#NULL!	#NULL!	21	8	6	14	#NULL!	31.4286	31.4286	41.4286	41.4286	92.8571	90	100	0.659	0.768
22	102	1	36	2	2	17	1	#NULL!	#NULL!	1	14	8	4	12	#NULL!	56.4286	45.7143	58.5714	57.1429	84.2857	91.4286	94.2857	0.513	0.604
23	103	1	42	2	1	9	1	1	1	1	8	6	8	14	#NULL!	68.5714	64.2857	84.2857	90.7143	93.5714	97.1429	100	0.494	0.54
24	104	1	60	2	2	12	#NULL!	#NULL!	#NULL!	#NULL!	30	9	2	11	#NULL!	75.7143	79.2857	65.7143	76.4286	74.2857	82.8571	95.7143	0.203	0.483
25	105	1	52	2	1	17	#NULL!	#NULL!	#NULL!	#NULL!	#NULL!	10	5	15	#NULL!	58.5714	57.1429	64.2857	62.8571	80	87.8571	87.8571	0.662	0.745
26	106	1	53	2	1	12	1	#NULL!	#NULL!	1	4	12	8	20	#NULL!	44.2857	31.4286	38.5714	70	60	79.5714	84.2857	0.467	0.575
27	107	1	53	2	2	#NULL!	#NULL!	#NULL!	#NULL!	#NULL!	18	6	4	10	#NULL!	2.14286	2.85714	5.71429	9.28571	9.28571	15.7143	27.1429	0.547	0.627
28	108	1	48	2	2	6	1	#NULL!	#NULL!	1	10	6	3	9	#NULL!	100	100	100	100	100	100	100	#NULL!	#NULL!
29	110	1	30	2	1	17	1	#NULL!	#NULL!	1	4	10	6	16	#NULL!	41.4286	54.2857	50	72.8571	72.8571	84.2857	100	0.522	0.527
30	91	2	31	1	2	12	999	999	999	999	#NULL!	13	8	21	#NULL!	4.28571	2.85714	18.5714	7.14286	18.5714	38.5714	55.7143	0.619	0.786
31	92	2	22	1	1	16	999	999	999	999	#NULL!	10	4	14	#NULL!	0	2.85714	0	17.1429	15.7143	25.7143	41.4286	0.714	0.816
32	93	2	22	1	1	16	999	999	999	999	#NULL!	10	6	16	#NULL!	5	5	7.85714	10	15	21.4286	37.1429	0.56	0.665
33	94	2	30	1	1	12	999	999	999	999	#NULL!	10	7	17	#NULL!	0	14.2857	31.4286	20.7143	35.7143	84.2857	100	0.573	0.659
34	95	2	28	1	2	12	999	999	999	999	#NULL!	11	8	19	#NULL!	2.42857	12.1429	6.71429	12	14	17	40.7143	0.452	0.649
35	96	2	28	2	1	16	999	999	999	999	#NULL!	8	2	10	#NULL!	24.2857	25.7143	32.8571	36.7143	37.7143	47.7143	55.4286	0.508	0.513
36	97	2	25	2	1	16	999	999	999	999	#NULL!	10	4	14	#NULL!	0	1.42857	4.42857	0	1.42857	2.42857	21.2857	0.203	0.46
37	98	2	24	2	1	16	999	999	999	999	#NULL!	10	7	17	#NULL!	0	5.71429	7.14286	17.8571	30	67.1429	84.2857	0.676	0.764
38	99	2	36	1	2	15	999	999	999	999	#NULL!	13	7	20	#NULL!	2.85714	1.42857	1.42857	2.14286	10	30	37.8571	0.6	0.803
39	100	2	24	2	1	16	999	999	999	999	#NULL!	8	5	13	#NULL!	11.4286	0	3.57143	18.1429	39.7143	63.2857	89.4286	0.607	0.722
40	101	2	26	1	1	12	999	999	999	999	#NULL!	12	7	19	#NULL!	7.85714	10.4286	14.7143	23.8571	49.2857	66.4286	70.7143	0.74	0.769
41	102	2	22	1	1	16	999	999	999	999	#NULL!	9	2	11	#NULL!	55.7143	55.7143	55.7143	75.7143	71.4286	84.2857	97.1429	0.691	0.781
42	103	2	22	1	1	15	999	999	999	999	#NULL!	10	5	15	#NULL!	0.714286	2.57143	1.85714	2.57143	8.28571	16	30.5714	0.482	0.625
43	104	2	23	1	1	16	999	999	999	999	#NULL!	10	6	16	#NULL!	0	1.14286	3.57143	10	16	28.5714	54.2857	0.66	0.794
44	105	2	23	2	2	16	999	999	999	999	#NULL!	6	1	7	#NULL!	17.8571	18.8571	24.2857	25.7143	34.2857	39.2857	47.1429	0.604	0.616
45	106	2	23	2	2	16	999	999	999	999	#NULL!	10	7	17	#NULL!	0	0	1.85714	0.571429	4.57143	10.2857	14.7143	0.499	0.598
46	107	2	24	2	1	16	999	999	999	999	#NULL!	12	6	18	#NULL!	7.14286	5.71429	26.7143	27.8571	70.7143	65.8571	77.1429	0.622	0.682
47	109	2	24	2	1	15	999	999	999	999	#NULL!	8	5	13	#NULL!	3.57143	8.42857	2.14286	15.7143	46.8571	46.2857	75	0.611	0.706
48	110	2	24	2	1	#NULL!	999	999	999	999	#NULL!	11	7	18	#NULL!	4.28571	25.7143	45.7143	52.8571	64.2857	60.8571	98.5714	0.567	0.599
49	111	2	23	2	1	16	999	999	999	999	#NULL!	10	2	12	#NULL!	12.8571	16.4286	23.1429	30.7143	43.8571	49.7143	61.7143	0.629	0.629
50	112	2	23	2	1	12	999	999	999	999	#NULL!	8	5	13	#NULL!	47.1429	60	55.7143	67.8571	71.7143	83.8571	87.2857	0.399	0.384
51	113	2	22	2	1	16	999	999	999	999	#NULL!	8	4	12	#NULL!	4.28571	30	15	42.8571	57.8571	65.7143	85.7143	0.458	0.462
52	114	2	29	2	1	12	999	999	999	999	#NULL!	9	4	13	#NULL!	38.5714	34.2857	40.7143	61.4286	47.1429	94.2857	100	0.421	0.508
53	115	2	24	2	1	16	999	999	999	999	#NULL!	12	6	18	#NULL!	12	11	3.57143	2.14286	26.4286	47.8571	71.4286	0.461	0.675
54	116	2	25	2	1	18	999	999	999	999	#NULL!	12	5	17	#NULL!	0	0.857143	18.1429	11.2857	16.4286	63.8571	97.7143	0.612	0.796
55	117	2	22	2	1	15	999	999	999	999	#NULL!	10	4	14	#NULL!	8	6	32.2857	31.2857	60.2857	87.2857	91.5714	0.721	0.761
56	118	2	26	2	1	12	999	999	999	999	#NULL!	10	9	19	#NULL!	0	2.57143	4.14286	3.85714	5.14286	16.2857	23	0.627	0.783
57	119	2	23	2	1	12	999	999	999	999	#NULL!	8	4	12	#NULL!	3.71429	0.142857	4.28571	2.85714	7.85714	21.4286	35.7143	0.569	0.792
58	120	2	24	2	2	16	999	999	999	999	#NULL!	8	4	12	#NULL!	14	10.1429	3.28571	19.1429	51	84.8571	97.1429	0.669	0.818
59	121	2	23	2	1	15	999	999	999	999	#NULL!	10	10	20	#NULL!	2.85714	15.7143	44.2857	51.4286	61.4286	85.7143	94.2857	0.699	0.704
60	122	2	24	1	1	16	999	999	999	999	#NULL!	13	8	21	#NULL!	0	0	0	3.71429	0	30.8571	58.5714	0.57	0.893
61	123	2	23	1	1	15	999	999	999	999	#NULL!	11	7	18	#NULL!	0	0	6.42857	15.8571	19.1429	32.1429	58.5714	0.621	0.702
62	124	2	22	2	1	16	999	999	999	999	#NULL!	11	4	15	#NULL!	11.2857	6.57143	15.4286	41.2857	54.5714	76.4286	89.4286	0.741	0.785
63	125	2	24	1	1	15	999	999	999	999	#NULL!	14	8	22	#NULL!	2.85714	7.14286	7.14286	4.28571	30	65.7143	80.7143	0.655	0.82
64	126	2	22	2	1	15	999	999	999	999	#NULL!	12	5	17	#NULL!	14.8571	26.8571	32	52.2857	49.8571	49.2857	77.5714	0.41	0.442
65	127	2	23	2	1	15	999	999	999	999	#NULL!	12	6	18	#NULL!	0.285714	1.57143	1.28571	7	7.14286	22.5714	40	0.408	0.497
66	128	2	22	2	1	16	999	999	999	999	#NULL!	10	6	16	#NULL!	1.85714	1.42857	2	1.57143	6.57143	12.1429	19.2857	0.592	0.769
67	129	2	24	1	1	16	999	999	999	999	#NULL!	10	2	12	#NULL!	42.1429	35	42.1429	62.8571	58.5714	78	75.7143	0.31	0.332
68	130	2	23	2	1	15	999	999	999	999	#NULL!	12	4	16	#NULL!	11.4286	8.57143	0	40	75	81.4286	100	0.665	0.762
69	131	2	23	1	1	#NULL!	999	999	999	999	#NULL!	13	6	19	#NULL!	0	7.85714	7	22.8571	21.4286	44.2857	51	0.762	0.827
70	132	2	45	1	2	12	999	999	999	999	#NULL!	10	8	18	#NULL!	2.14286	0.714286	1.28571	3.57143	3.71429	7.14286	11.4286	0.555	0.714
71	133	2	23	1	1	16	999	999	999	999	#NULL!	11	4	15	#NULL!	13.1429	10.7143	31.4286	24.2857	52.8571	67.1429	98.5714	0.645	0.722
72	134	2	23	1	1	12	999	999	999	999	#NULL!	8	4	12	#NULL!	16.7143	10.7143	17.4286	16.7143	30	55	84.2857	0.55	0.722
73	135	2	24	2	1	20	999	999	999	999	#NULL!	8	2	10	#NULL!	0	7.14286	1.42857	5	13.4286	12.8571	29.2857	0.521	0.693
74	136	2	22	1	1	12	999	999	999	999	#NULL!	11	7	18	#NULL!	22	35.7143	44.4286	48.2857	66.7143	63.1429	91.4286	0.648	0.682
75	137	2	25	2	1	#NULL!	999	999	999	999	#NULL!	15	10	25	#NULL!	0	7.85714	1.42857	6.42857	18.5714	34.2857	50	0.55	0.661
76	138	2	23	2	2	15.5	999	999	999	999	#NULL!	9	3	12	#NULL!	45	56.1429	54	62	64.8571	73.5714	71.4286	0.256	0.253
77	139	2	24	2	1	12	999	999	999	999	#NULL!	8	6	14	#NULL!	1.42857	1.42857	17.1429	17.1429	37.1429	81.4286	95.7143	0.638	0.717
78	140	2	24	1	1	16	999	999	999	999	#NULL!	10	6	16	#NULL!	0	2.85714	6.42857	5.71429	17.8571	46.4286	73.5714	0.638	0.806
79	141	2	22	2	1	16	999	999	999	999	#NULL!	8	6	14	#NULL!	0	1.71429	8.85714	2.14286	34.2857	37.1429	72.1429	0.42	0.495
80	142	2	23	1	1	16	999	999	999	999	#NULL!	10	6	16	#NULL!	8.57143	10.7143	11.4286	16.4286	27.1429	44.2857	67.1429	0.651	0.777
81	144	2	23	2	1	14	999	999	999	999	#NULL!	8	7	15	#NULL!	1.42857	0	0	8.57143	15.7143	30.7143	37.1429	0.67	0.763
82	145	2	25	1	1	16	999	999	999	999	#NULL!	8	8	16	#NULL!	4.28571	5.71429	17.8571	5	23.5714	41.4286	50.7143	0.49	0.589
83	146	2	27	2	1	12	999	999	999	999	#NULL!	11	9	20	#NULL!	7.85714	1.28571	9.57143	21.2857	45.5714	56.8571	76.7143	0.565	0.609
84	147	2	23	2	1	16	999	999	999	999	#NULL!	10	4	14	#NULL!	2.85714	2.85714	5.71429	12.8571	18.5714	35	52.8571	0.622	0.711
85	148	2	21	2	1	15	999	999	999	999	#NULL!	11	6	17	#NULL!	1.42857	8.57143	0	11.4286	12.8571	34.2857	40	0.435	0.519
86	149	2	22	2	1	15	999	999	999	999	#NULL!	10	4	14	#NULL!	13.1429	14.8571	24.7143	22.2857	56.4286	53.2857	64	0.555	0.618
87	150	2	26	2	1	14	999	999	999	999	#NULL!	6	4	10	#NULL!	20	21.7143	29	50.7143	60	82.8571	99.2857	0.756	0.786
88	151	2	27	1	2	17	999	999	999	999	#NULL!	10	2	12	#NULL!	33.8571	26.7143	28.7143	39.7143	31	57.4286	75.7143	0.298	0.417
89	152	2	23	2	1	16	999	999	999	999	#NULL!	10	2	12	#NULL!	16.2857	17.4286	24.4286	23.8571	30.5714	22.2857	29.4286	0.117	0.122
90	153	2	29	2	2	16	999	999	999	999	#NULL!	9	6	15	#NULL!	0	1.42857	2.71429	5.71429	10	14.2857	28	0.697	0.82
91	154	2	23	2	1	15	999	999	999	999	#NULL!	7	5	12	#NULL!	6.42857	6.28571	6.42857	8.28571	13	29.5714	35.8571	0.446	0.557
92	155	2	24	2	1	15	999	999	999	999	#NULL!	8	1	9	#NULL!	11.8571	14.1429	17.5714	20	20.2857	27.7143	37.2857	0.437	0.453
93	156	2	24	1	1	17	999	999	999	999	#NULL!	8	3	11	#NULL!	0.285714	3.42857	0.857143	3.71429	8.71429	13.8571	21.8571	0.612	0.726
94	157	2	22	2	1	15	999	999	999	999	#NULL!	6	6	12	#NULL!	0	0.714286	0.142857	5	4	4	15.4286	0.249	0.317
95	158	2	26	2	999	17	999	999	999	999	#NULL!	8	4	12	#NULL!	10.7143	15	37.5714	20.8571	32.1429	45.8571	77.8571	0.353	0.443
96	159	2	23	2	1	16	999	999	999	999	#NULL!	11	5	16	#NULL!	1.42857	2.85714	1.42857	3.14286	14.4286	24	34.4286	0.554	0.661
97	160	2	22	2	1	15	999	999	999	999	#NULL!	13	7	20	#NULL!	3.57143	2.57143	5.57143	10	9.71429	18	34.2857	0.566	0.716
98	161	2	29	2	1	15	999	999	999	999	#NULL!	10	6	16	#NULL!	5.71429	24.7143	8.28571	15	22.8571	64	98.5714	0.577	0.826
99	162	2	20	1	1	13	999	999	999	999	#NULL!	8	5	13	#NULL!	4.28571	11.4286	2.85714	17.8571	55.7143	82.1429	87.8571	0.711	0.823
100	163	2	20	1	1	13	999	999	999	999	#NULL!	8	5	13	#NULL!	2.85714	5.42857	8.85714	10.7143	29.1429	45.7143	55	0.74	0.823
101	164	2	24	2	1	14	999	999	999	999	#NULL!	8	6	14	#NULL!	8	11	14.7143	41.7143	25.8571	56.4286	86.8571	0.602	0.723
102	165	2	24	1	1	16	999	999	999	999	#NULL!	10	3	13	#NULL!	4.14286	2.14286	7.85714	11.2857	11.1429	29.2857	61.4286	0.518	0.724
103	166	2	24	1	2	15	999	999	999	999	#NULL!	8	2	10	#NULL!	4.42857	1.71429	0.285714	11	19.8571	51.5714	59	0.559	0.684
104	167	2	25	2	1	12	999	999	999	999	#NULL!	9	5	14	#NULL!	0	0	1.42857	3.57143	5	13.5714	28.5714	0.645	0.866
105	168	2	21	1	999	13	999	999	999	999	#NULL!	7	6	13	#NULL!	0	4.28571	1.42857	1.42857	5.71429	17.1429	31.4286	0.5	0.712
106	169	2	22	2	2	16	999	999	999	999	#NULL!	6	3	9	#NULL!	25	18.8571	22.8571	36.8571	52.8571	77.1429	88.7143	0.662	0.746
107	170	2	26	2	1	12	999	999	999	999	#NULL!	11	2	13	#NULL!	1.42857	35.7143	39.1429	29.2857	78	88.5714	100	0.618	0.683
108	171	2	23	2	1	15	999	999	999	999	#NULL!	8	4	12	#NULL!	1.57143	1.85714	2.28571	3.28571	26.7143	43.8571	98.5714	0.523	0.708
109	172	2	20	1	1	14	999	999	999	999	#NULL!	10	4	14	#NULL!	0.428571	0.714286	4	2.85714	10.8571	17.7143	33.5714	0.68	0.848
110	173	2	22	1	1	15	999	999	999	999	#NULL!	10	5	15	#NULL!	7.14286	11.1429	21.4286	29.2857	44.2857	42.1429	67.8571	0.625	0.647
111	174	2	22	1	1	15	999	999	999	999	#NULL!	9	3	12	#NULL!	0	6.42857	8.57143	3.71429	17.5714	22.7143	32.8571	0.534	0.614
112	176	2	22	1	999	13	999	999	999	999	#NULL!	8	3	11	#NULL!	0.428571	0.428571	1.14286	1.28571	3	4.57143	10.4286	0.582	0.775
113	177	2	29	1	1	15	999	999	999	999	#NULL!	10	6	16	#NULL!	0	2.14286	0.714286	3.57143	5	18.5714	41.4286	0.595	0.877
114	178	2	26	2	1	16	999	999	999	999	#NULL!	11	7	18	#NULL!	0	0	0	0	0.714286	12.5714	23.2857	0.506	0.781
115	179	2	31	1	1	12	999	999	999	999	#NULL!	10	6	16	#NULL!	10.7143	4.28571	11.4286	17.1429	29.2857	46.8571	75	0.45	0.525
116	180	2	20	1	1	14	999	999	999	999	#NULL!	13	8	21	#NULL!	17.8571	14.2857	24	29.2857	48.5714	62.8571	80	0.64	0.689
117	181	2	22	1	1	14	999	999	999	999	#NULL!	11	2	13	#NULL!	0.714286	1.42857	2.57143	3.14286	6.85714	12.7143	20.7143	0.63	0.754
118	182	2	24	2	999	16	999	999	999	999	#NULL!	10	3	13	#NULL!	23.5714	46.7143	46.4286	48.4286	39.7143	61.8571	59.4286	0.189	0.261
119	183	2	22	1	1	13	999	999	999	999	#NULL!	14	6	20	#NULL!	9.42857	10	16.4286	16.4286	18.5714	21.4286	37.8571	0.553	0.683
120	184	2	30	1	1	12	999	999	999	999	#NULL!	8	4	12	#NULL!	2.28571	2.85714	0	4.85714	8.57143	43	77.2857	0.497	0.724
121	185	2	20	1	999	12	999	999	999	999	#NULL!	9	2	11	#NULL!	6.85714	4.85714	6.42857	11.7143	18.2857	22.8571	37.8571	0.641	0.758
122	186	2	23	2	1	15	999	999	999	999	#NULL!	10	4	14	#NULL!	22.8571	21.4286	30	45.7143	58.5714	72.8571	88.5714	0.722	0.748
123	187	2	28	1	1	15	999	999	999	999	#NULL!	10	2	12	#NULL!	0	0	0	0	8.57143	42.8571	48.5714	0.59	0.81
124	188	2	24	2	1	12	999	999	999	999	#NULL!	9	4	13	#NULL!	4.28571	14.2857	12.1429	15.2857	23.5714	23.5714	57.1429	0.348	0.44
125	189	2	22	2	1	16	999	999	999	999	#NULL!	14	6	20	#NULL!	10	9	13	13.2857	20.2857	29.7143	34.2857	0.667	0.751
126	190	2	22	2	1	16	999	999	999	999	#NULL!	8	4	12	#NULL!	2.85714	5.71429	15.7143	15.7143	28.5714	44.2857	68.5714	0.617	0.68
127	191	2	22	2	1	16	999	999	999	999	#NULL!	6	7	13	#NULL!	2.85714	0	1.42857	5.71429	10	26.4286	47.1429	0.612	0.819
128	192	2	22	1	1	16	999	999	999	999	#NULL!	8	6	14	#NULL!	10	7.14286	12.8571	28.5714	22.8571	58.5714	72.8571	0.568	0.672
129	193	2	22	2	1	16	999	999	999	999	#NULL!	8	4	12	#NULL!	7.14286	10	9.28571	15	23.2857	42.1429	68.5714	0.639	0.795
130	194	2	22	1	1	16	999	999	999	999	#NULL!	9	6	15	#NULL!	22.8571	20	32.8571	38.5714	46.4286	55.7143	60.7143	0.575	0.575
131	195	2	27	2	2	18	999	999	999	999	#NULL!	7	7	14	#NULL!	21.4286	18.5714	35.7143	47.8571	52.8571	91.4286	100	0.554	0.585
132	196	2	23	2	1	16	999	999	999	999	#NULL!	9	4	13	#NULL!	0	2.85714	8.57143	2.85714	18.5714	48.5714	87.1429	0.624	0.835
133	197	2	22	2	1	16	999	999	999	999	#NULL!	10	7	17	#NULL!	0.714286	0	5.71429	2.85714	15	17.8571	25.7143	0.603	0.677
134	198	2	22	1	1	16	999	999	999	999	#NULL!	8	6	14	#NULL!	1.42857	0	7.14286	10	12.8571	31.4286	40	0.718	0.822
135	199	2	29	1	2	17	999	999	999	999	#NULL!	8	7	15	#NULL!	0	0	2.85714	10	14.2857	25.7143	31.4286	0.647	0.679
136	200	2	26	2	1	16	999	999	999	999	#NULL!	7	7	14	#NULL!	0.714286	1	7.85714	5	11.7143	23	40	0.6	0.736
137	201	2	22	2	1	16	999	999	999	999	#NULL!	8	8	16	#NULL!	8.57143	9.28571	25.2857	25.5714	35.4286	50.1429	46.4286	0.426	0.413
138	202	2	32	2	2	13	999	999	999	999	#NULL!	8	6	14	#NULL!	4.28571	4	7.14286	8.57143	17.8571	38.5714	70.7143	0.554	0.725
139	203	2	28	2	2	12	999	999	999	999	#NULL!	11	4	15	#NULL!	1.42857	8.57143	20	20	21.4286	62.8571	94.2857	0.654	0.808
140	204	2	23	2	1	16	999	999	999	999	#NULL!	10	8	18	#NULL!	0	2.85714	5.71429	10.2857	21.4286	29.2857	35.7143	0.674	0.694
141	205	2	22	2	1	16	999	999	999	999	#NULL!	8	8	16	#NULL!	1.85714	2.85714	4.28571	19.7143	12.5714	33.5714	58.5714	0.631	0.788
142	206	2	29	2	1	16	999	999	999	999	#NULL!	11	9	20	#NULL!	4.28571	2.85714	0	18.2857	33.7143	65.1429	100	0.729	0.878
143	207	2	22	2	1	15	999	999	999	999	#NULL!	8	7	15	#NULL!	2	0.285714	1.85714	7.71429	10.7143	18.1429	29.2857	0.51	0.572
144	208	2	22	2	1	16	999	999	999	999	#NULL!	8	4	12	#NULL!	3.42857	1.42857	2.57143	5	9.85714	17.2857	27.4286	0.657	0.821
145	209	2	22	2	1	16	999	999	999	999	#NULL!	11	10	21	#NULL!	11.5714	9.42857	9.42857	14.4286	25.1429	56.4286	63.5714	0.579	0.729
146	210	2	22	1	1	14	999	999	999	999	#NULL!	8	7	15	#NULL!	32.8571	44.2857	42.8571	52.8571	64.2857	71.4286	85.7143	0.498	0.49
147	211	2	21	1	1	13	999	999	999	999	#NULL!	8	4	12	#NULL!	36.4286	37.1429	27.1429	26.4286	39.2857	37.1429	42.8571	0.018	0.073
148	212	2	24	2	1	16	999	999	999	999	#NULL!	8	6	14	#NULL!	9.28571	0	6	8.14286	18.5714	28	58.5714	0.521	0.734
149	213	2	22	2	1	16	999	999	999	999	#NULL!	10	8	18	#NULL!	72.8571	77.1429	82.8571	92.8571	91.4286	100	100	0.51	0.509
150	214	2	22	2	1	14	999	999	999	999	#NULL!	9	3	12	#NULL!	0	1.42857	2.14286	1.42857	9.28571	17.8571	50.7143	0.396	0.577
